# Supplementary material for: A Longitudinal Observational Study to Monitor the Outpatient–Caregiver Dyad in a Rehabilitation Hospital: Sociodemographic Characteristics and the Impact of Cognitive and Functional Impairment
Source: Brain Sci. 2025 Dec 10;15(12):1316. doi: 10.3390/brainsci15121316 (PMC12730887; doi:10.3390/brainsci15121316)
Supplement: Supplementary file 1 [file brainsci-15-01316-s001.zip]

Archive with 1 entries (1 files):
- brainsci-3989715-supplementary.pdf
